# Supplementary material for: An MSRE-Assisted Glycerol-Enhanced RPA-CRISPR/Cas12a Method for Methylation Detection
Source: Biosensors (Basel). 2024 Dec 12;14(12):608. doi: 10.3390/bios14120608 (PMC11674872; doi:10.3390/bios14120608)
Supplement: Supplementary file 1 [file biosensors-14-00608-s001.zip]

Archive with 1 entries (1 files):
- biosensors-3329722-supplementary.pdf
